# Supplementary material for: Changes in Bone Marrow Fatty Acids Early after Ovariectomy-Induced Osteoporosis in Rats and Potential Functions
Source: Metabolites. 2022 Dec 26;13(1):36. doi: 10.3390/metabo13010036 (PMC9863616; doi:10.3390/metabo13010036)
Supplement: Supplementary file 1 [file metabolites-13-00036-s001.zip]

Archive with 1 entries (1 files):
- metabolites-2070203-supplementary.pdf
